# Supplementary material for: Activation of Human Mucosal-Associated Invariant T Cells Induces CD40L-Dependent Maturation of Monocyte-Derived and Primary Dendritic Cells
Source: J Immunol. 2017 Sep 6;199(8):2631–8. doi: 10.4049/jimmunol.1700615 (PMC5632842; doi:10.4049/jimmunol.1700615)
Supplement: Data Supplement [file JI_1700615.zip]

Archive with 2 entries (2 files):
- JI_1700615_Supplemental_Figures_1.pdf
- manifest.xml
